# Supplementary material for: Synthesis of Novel 3-Deoxy-3-thio Derivatives of d-Glucosamine and Their Application as Ligands for the Enantioselective Addition of Diethylzinc to Benzaldehyde
Source: Int J Mol Sci. 2024 May 19;25(10):5542. doi: 10.3390/ijms25105542 (PMC11121937; doi:10.3390/ijms25105542)
Supplement: Supplementary file 1 [file ijms-25-05542-s001.zip]

Archive with 1 entries (1 files):
- ijms-3009386-supplementary.pdf
